# Supplementary material for: Lead and Other Trace Elements in Danish Birds of Prey
Source: Arch Environ Contam Toxicol. 2019 Jun 18;77(3):359–67. doi: 10.1007/s00244-019-00646-5 (PMC6731194; doi:10.1007/s00244-019-00646-5)
Supplement: Supplementary file 2 — Supplementary material 2 (XLSX 84 kb) [file 244_2019_646_MOESM2_ESM.xlsx]

## Sheet: Data in brief
Serial no.	ID no.	Dry matter %	Date recieved	Anamnese	Species	Weight [gram]	Sex	Age	Be	Na	Mg	Al	P	K	Ca	Sc	Ti	V	Cr	Mn	Fe	Co	Ni	Cu	Zn	Ga	As	Se	Rb	Sr	Y	Zr	Nb	Mo	Pd	Ag	Cd	Sb	Te	Cs	Ba	La	Ce	Pr	Nd	Sm	Eu	Gd	Tb
	DL (3 SD on blanks)								0.0009	2	0.1	0.094	1	1	1	9e-05	0.012	0.001	0.007	0.003	0.2	0.0001	0.008	0.16	0.08	0.0002	0.004	0.001	0.001	0.01	5e-05	0.0006	0.0003	0.002	5e-05	0.002	0.0006	0.0009	0.0004	0.0003	0.006	3e-05	4e-05	4e-06	3e-05	1e-05	4e-06	8e-06	4e-06
1	2013-52-733-1	31.5	2013-06-25	Found dead	Buteo buteo	524	Female		<DL	1604	243.2	1.039	4079	3159	87	0.00043	0.141	0.05	0.016	11.691	370.5	0.0207	0.009	6.18	56.1	0.0028	0.039	0.976	13.801	0.04	0.00211	0.0018	0.0003	0.656	6e-05	<DL	0.6151	0.0021	0.0018	0.0176	0.014	0.03152	0.04471	0.004626	0.01688	0.00219	0.000298	0.001461	0.000107
2	2013-52-806-1	28.4	2013-07-10	Put down moribund	Haliaeetus albicilla	3500	Male		<DL	1713	203.3	0.237	3272	2124	71	0.00061	0.122	0.076	<DL	4.576	1125.3	0.0358	<DL	6.77	27.65	0.0027	0.118	2.757	3.091	0.11	0.00107	0.0054	<DL	1.034	<DL	0.025	0.0282	<DL	0.001	0.0034	0.019	0.01047	0.01896	0.001802	0.00668	0.00099	0.000162	0.000798	5.2e-05
3	2013-52-531-1	25.3	2013-04-17		Haliaeetus albicilla	7300	Female		<DL	1693	219.05	0.239	2770.5	2246	101	0.000265	0.077	0.0735	0.011	2.998	674.3	0.03155	0.018	4.79	21.805	0.0011	0.156	2.5105	2.0445	0.555	0.001155	0.00655	0.0003	0.764	<DL	0.0065	0.03875	<DL	0.0031	0.00515	0.007	0.007105	0.011425	0.0010805	0.003725	0.00051	8.05e-05	0.0003545	3.9e-05
4	2014-52-13-1	41.4	2014-01-08	Found dead	Buteo buteo	926	Female		<DL	1449	181.8	1.015	3240	2729	106	0.00023	0.106	0.178	0.007	5.947	578.8	0.0191	0.063	4.48	66.35	0.0024	0.153	1.083	3.394	0.06	0.00211	0.002	<DL	0.517	<DL	0.002	0.5435	<DL	0.0123	0.001	0.012	0.03738	0.05572	0.004539	0.0157	0.00205	0.000324	0.001513	0.000113
5	2014-52-243-1	30.5	2014-02-20	Found dead	Buteo buteo	1056	Female		<DL	1261	208.2	0.174	3557	2761	92	0.00039	0.092	0.28	<DL	4.472	559.8	0.0308	<DL	4.57	26.4	0.0026	0.193	2.772	1.589	0.14	0.00316	0.0038	<DL	0.774	<DL	<DL	0.4235	0.0048	0.0279	0.005	0.019	0.0433	0.06436	0.006822	0.02503	0.00328	0.000519	0.002352	0.000187
6	2014-52-240-1	25.2	2014-02-18	Found dead	Accipiter gentilis	916	Female		<DL	1565	218.1	0.031	2946	3683	229	0.00013	0.057	0.006	<DL	4.882	1251.3	0.0239	<DL	6.22	128.35	0.0002	0.021	0.619	17.845	0.02	4e-05	<DL	<DL	0.431	<DL	<DL	0.1091	<DL	<DL	0.0088	<DL	0.00118	0.00177	0.000155	0.00069	0.00012	1.1e-05	6.9e-05	<DL
7	2013-52-1446-1	34	2013-11-07	Shot	Buteo buteo	868	Male		<DL	1134	193	0.376	3353	2642	70	0.00017	0.073	0.017	<DL	4.07	376.6	0.0242	<DL	5.61	28.52	0.0013	0.072	1.575	16.831	0.03	0.0015	<DL	<DL	0.674	<DL	0.008	0.3231	0.0331	0.0122	0.0244	0.045	0.01107	0.01598	0.001623	0.00627	0.001	0.000216	0.000827	8.4e-05
8	2013-52-1218-1	22.7	2013-06-21	Shot	Buteo buteo	420	Male		0.0009	1586	197.4	5.254	2586	2127	131	0.00108	0.289	0.486	0.015	3.979	1651.6	0.0553	0.055	20.41	62.98	0.0151	0.068	2.115	10.868	0.07	0.02349	0.0175	0.0012	0.65	9e-05	0.002	0.9458	0.0032	0.0053	0.0252	0.026	0.19719	0.33441	0.032473	0.11939	0.01954	0.002768	0.015431	0.001515
9	2013-52-1234-6	28.6	2013-06-21	Shot	Falco tinnunculus	192	Male		<DL	1054	203.9	0.035	2892	2511	189	0.00015	0.052	0.001	<DL	4.127	207.4	0.0447	<DL	6.81	23.51	<DL	0.025	0.935	10.278	0.12	7e-05	<DL	<DL	0.56	<DL	<DL	0.0049	<DL	0.0005	0.009	0.093	0.00028	0.00038	4.2e-05	0.00013	2e-05	6e-06	1.9e-05	5e-06
10	2013-52-1234-13	29	2013-06-21	Shot	Falco tinnunculus	198	Female		<DL	1048	197.2	0.364	2939	2938	78	0.00023	0.065	0.001	<DL	4.725	239.8	0.0348	0.008	4.75	20.19	0.0003	0.028	0.91	24.4	0.03	0.00047	0.0007	<DL	0.88	<DL	<DL	0.0148	<DL	0.0005	0.0232	0.007	0.00105	0.00201	0.000205	0.00092	0.00011	2.3e-05	9e-05	1.3e-05
11	2014-52-260-2	20.6	2014-02-25	Put down found in trap	Buteo buteo	500	Male		<DL	1445	171.4	1.403	1815	2675	496	0.0003	0.095	0.03	0.189	3.413	561.6	0.017	0.014	5.47	47.97	0.0013	0.032	0.828	8.892	0.09	0.00204	0.0018	0.0003	0.221	<DL	<DL	0.1815	0.0015	0.0084	0.0044	0.232	0.00884	0.01466	0.00163	0.00645	0.00113	0.000174	0.001001	9.5e-05
12	2013-52-1234-5	29.9	2013-06-21	Shot	Falco tinnunculus	176	Male		<DL	900	218.1	0.058	2944	2825	128	<DL	0.055	0.001	<DL	5.267	195.7	0.0398	<DL	5.64	20.7	<DL	0.03	1.048	15.691	0.12	5e-05	<DL	<DL	0.743	<DL	<DL	0.0139	<DL	<DL	0.0349	0.056	0.00024	0.00039	4.9e-05	0.00017	3e-05	8e-06	3e-06	<DL
13	2013-52-1234-11	28.9	2013-06-21	Shot	Falco tinnunculus	172	Male		<DL	899	215.1	0.079	2913	2862	89	0.0002	0.051	<DL	0.105	4.47	211.8	0.0423	0.03	5.01	20.69	0.0011	0.044	1.032	13.384	0.04	0.00088	0.0047	0.0024	0.686	<DL	<DL	0.078	<DL	0.0006	0.0222	0.025	0.02038	0.04065	0.00409	0.01603	0.00207	0.000324	0.001106	7.9e-05
14	2014-52-234-1	27.2	2014-02-18	Found dead	Buteo buteo	584	Female		0.0012	1485	182.4	0.504	2787	2193	53	0.0005	0.1	0.555	0.016	4.639	1679.4	0.0486	0.013	11.02	49.34	0.007	0.065	1.489	3.43	0.06	0.01527	0.0296	0.001	0.811	6e-05	0.002	1.9406	0.0022	0.0072	0.0029	0.018	0.12058	0.21001	0.019789	0.07581	0.01191	0.002177	0.010172	0.000876
15	2013-52-1392-1	26.6	2013-12-11	Put down moribund	Accipiter nisus	214	Female		<DL	1459	198.7	0.42	2802	2306	69	0.00026	0.054	0.002	0.047	4.394	434.5	0.0339	0.009	9.25	36.37	0.0002	0.023	0.802	15.866	0.03	0.00016	<DL	<DL	0.786	<DL	<DL	0.1813	<DL	<DL	0.0091	<DL	0.00085	0.00133	0.000137	0.00059	0.00011	9e-06	3.4e-05	9e-06
16	2013-52-1234-3		2013-06-21	Shot	Falco tinnunculus	172			<DL	1011	229.8	0.112	3178	2777	318	<DL	0.053	0.004	<DL	3.866	182.5	0.0357	<DL	8.63	24.72	<DL	0.034	1.267	13.518	0.16	0.00016	<DL	<DL	0.728	6e-05	0.002	0.0215	0.1148	0.0008	0.0221	0.148	0.00109	0.00174	0.000193	0.00069	9e-05	1.5e-05	9e-05	4e-06
17	2013-52-1234-7	29.2	2013-06-21	Shot	Falco tinnunculus	192	Male		<DL	827	214.65	0.074	2859	2735	141	<DL	0.047	0.002	0.007	4.828	211.15	0.0194		4.745	22.385	<DL	0.036	1.178	13.731	0.125	0.000125	<DL	<DL	0.747	<DL	<DL	0.01735	0.002	0.0005	0.0189	0.008	0.000555	0.001	8.65e-05	0.000385	5.5e-05	7e-06	3.65e-05	<DL
18	2013-52-1051-1	22.2	2013-05-30		Accipiter nisus	260	Female		<DL	1075	189	0.064	3336	3318	63	<DL	0.055	0.004	<DL	4.101	307.6	0.0242	<DL	5.8	17.03	<DL	0.023	0.714	4.044	0.02	0.00014	0.0011	0.0005	0.579	0.00017	<DL	0.149	<DL	<DL	0.0005	0.018	0.00089	0.00136	0.000146	0.00049	0.00011	1.2e-05	5.9e-05	1.2e-05
19	2013-52-1234-8	32.1	2013-06-21	Shot	Falco tinnunculus	220	Female		<DL	1164	259.2	<DL	4556	2772	294	<DL	0.067	0.001	<DL	5.599	493.1	0.0493	<DL	5.31	22.75	0.0002	0.027	0.948	7.926	0.38	0.00019	<DL	0.0004	0.757	7e-05	<DL	0.0096	<DL	<DL	0.0149	0.03	0.00205	0.00306	0.000262	0.00071	0.0001	1.5e-05	7.5e-05	1e-05
20	(2)014-52-260-1	25.4	2014-02-25	Poisoning suspected	Buteo buteo	600	Female		<DL	1506	211.3	2.379	3832	2672	147	<DL	0.112	0.232	0.008	6.598	1201.5	0.0303	0.012	5.61	74.7	0.0035	0.129	0.997	2.1	0.04	0.00512	0.0057	0.0006	0.52	7e-05	0.002	0.7523	0.001	0.0131	0.0007	0.028	0.03502	0.05584	0.005634	0.02154	0.00342	0.000557	0.002471	0.000229
21	2013-52-1234-12	26.3	2013-06-21	Shot	Falco tinnunculus	160	Male		<DL	1231	219.6	<DL	4077	3115	117	<DL	0.064	0.002	<DL	2.965	288.6	0.0296	0.014	7.04	21.03	<DL	0.034	1.177	6.761	0.04	0.00023	<DL	<DL	0.599	9e-05	0.003	0.0267	<DL	0.0004	0.0043	0.006	0.00096	0.00115	0.000147	0.00047	7e-05	9e-06	5.7e-05	5e-06
22	2013-52-1234-1	30.7	2013-06-21	Shot	Falco tinnunculus	164	Female		<DL	1183	275.8	0.253	5076	3350	159	0.00042	0.086	0.002	<DL	4.992	250.4	0.0455	<DL	6.07	23.12	0.0006	0.037	1.067	12.165	0.1	0.00053	0.0017	<DL	0.86	<DL	<DL	0.1201	0.006	<DL	0.0157	0.028	0.00494	0.00916	0.000951	0.00352	0.00043	6.7e-05	0.000239	2.6e-05
23	2013-52-1312-1	23.7	2013-11-20		Buteo buteo	526	Female		<DL	2032	208.9	0.646	3318	2991	341	0.00098	0.096	0.221	0.009	2.647	671.9	0.0387	0.009	11.9	50.26	0.003	0.066	1.225	2.152	0.05	0.00508	0.0089	0.0003	0.429	<DL	<DL	0.71	0.0017	0.015	0.0015	0.011	0.04059	0.064	0.006948	0.0271	0.00408	0.00069	0.002908	0.000232
24	2013-52-1234-4	27.5	2013-06-21	Shot	Falco tinnunculus	142	Male		<DL	1230	244.4	0.05	4633	3358	78	0.00013	0.074	0.003	<DL	5.591	201.4	0.0501	<DL	7.27	27.6	0.0004	0.046	1.254	10.171	0.03	8e-05	<DL	<DL	0.758	<DL	<DL	0.0221	<DL	0.0004	0.0114	0.015	0.00047	0.00076	8.9e-05	0.00032	4e-05	9e-06	3.9e-05	4e-06
25	2013-52-1234-2	27.6	2013-06-21	Shot	Falco tinnunculus	172	Male		<DL	1108	261.6	0.194	4374	3533	100	0.00034	0.074	0.001	0.01	5.578	96.8	0.0424	0.008	4.86	24.82	0.0008	0.03	0.991	17.818	0.03	0.00098	0.0024	<DL	0.789	<DL	<DL	0.0561	<DL	<DL	0.0561	0.007	0.00865	0.02125	0.002198	0.00948	0.00153	0.000242	0.000794	5.5e-05
26	(2)013-52-1234-9	29.3	2013-06-21	Shot	Falco tinnunculus	202	Female		<DL	1419	283	0.332	3888	3782	110	0.00027	0.184	0.004	<DL	4.016	259.6	0.0252	0.147	7.27	19.17	0.0005	0.304	1.141	10.601	0.07	0.00047	<DL	<DL	0.535	0.00027	1.2	0.2867	1.448	0.0096	0.0176	0.03	0.00261	0.00383	0.000511	0.00189	0.00026	7.3e-05	0.000562	1.7e-05
27	(2)013-52-1234-10	29.7	2013-06-21	Shot	Falco tinnunculus	206	Female		<DL	1290	322.1	0.408	6332	4024	139	0.00039	0.153	0.004	<DL	5.984	298	0.0391	0.105	6.4	21.52	0.0006	0.026	0.88	11.339	0.08	0.00091	0.0015	<DL	0.827	<DL	<DL	0.0752	<DL	0.001	0.0219	0.009	0.00296	0.00598	0.000711	0.00315	0.00046	0.000122	0.000408	3.5e-05
28	2014-52-507-1	27.1	2014-03-14		Buteo buteo	518	Female		0.0011	2037	191.4	6.064	4256	4215	323	0.00107	0.222	0.179	0.02	5.059	1294	0.0488	0.014	9.99	67.26	0.0075	0.054	1.297	5.598	0.08	0.00889	0.0073	0.0005	0.4	5e-05	<DL	1.2554	0.0018	0.0051	0.0025	0.049	0.08559	0.14433	0.014619	0.05544	0.00832	0.001366	0.005275	0.000499
29	2014-52-507-2	23.9	2014-03-14		Buteo buteo	494	Male		<DL	1787	264.4	2.975	4187	3960	674	0.00099	0.196	0.14	<DL	4.19	1387.1	0.0381	0.012	11.13	56.68	0.0068	0.055	1.575	4.896	0.31	0.01014	0.0043	<DL	0.421	<DL	0.002	1.0069	0.0025	0.0068	0.0023	0.145	0.10145	0.16011	0.015676	0.05863	0.00865	0.001462	0.006271	0.000569
30	2015-6558-1	28		Shot	Milvus milvus	1130	Female		<DL	2218.5	262.4	0.6795	4810	3077.5	211.5	0.000545	0.165	0.1015	0.008	2.7705	745.3	0.0311	0.012	4.015	84.165	0.00235	0.0455	0.852	5.4395	0.095	0.003635	0.01885	0.0005	0.539	<DL	<DL	0.2316	0.01575	0.00445	0.002	0.038	0.037875	0.06184	0.005706	0.019895	0.00277	0.000508	0.001872	0.000176
31	2014-15727-1	28.2	2014-09-05	Shot	Falco tinnunculus	188	Female		<DL	1126	279.7	0.041	4468	3292	268	0.00011	0.083	<DL	0.043	5.838	124.4	0.0404	<DL	5.88	20.98	<DL	0.028	1.062	12.954	0.2	5e-05	<DL	<DL	0.938	<DL	<DL	0.004	<DL	0.0004	0.0284	0.053	0.00022	0.00036	3.3e-05	0.00019	2e-05	3e-06	5e-06	<DL
32	2015-4985-1	29.3	2015-03-19	Found dead	Buteo buteo	772	Female		<DL	1533	235.5	0.058	4623	2883	83	<DL	0.087	0.003	0.012	3.996	316.1	0.0294	<DL	5.75	31.08	<DL	0.049	1.193	43.419	0.04	0.0001	<DL	<DL	0.679	<DL	<DL	0.0629	<DL	0.0006	0.1154	0.009	0.00048	0.00065	7.5e-05	0.00027	6e-05	5e-06	4.2e-05	<DL
33	2014-16528-1	28.8	2014-09-05	Shot	Buteo buteo	1204	Female	Adult	<DL	1167	237.7	0.991	4184	3167	120	0.00021	0.126	0.019	0.033	3.585	455	0.03	<DL	4.05	24.41	0.0016	0.049	1.032	7.917	0.14	0.00216	0.0009	<DL	0.673	<DL	<DL	0.278	0.002	0.0037	0.0322	0.021	0.03	0.04664	0.004372	0.01566	0.00192	0.00033	0.001467	0.000109
34	2014-15726-1	26.2	2014-09-05	Shot	Falco tinnunculus	166	Male		<DL	1215	270.5	0.186	4288	3340	227	<DL	0.083	0.001	0.011	3.086	111.7	0.0335	<DL	9.06	20.3	<DL	0.023	0.796	14.12	0.14	7e-05	<DL	<DL	0.602	<DL	<DL	0.0648	0.0009	<DL	0.0179	0.05	0.00042	0.00074	8e-05	0.00031	4e-05	8e-06	3.4e-05	<DL
35	2014-16520-1	30.3	2014-09-05	Shot	Falco tinnunculus	184	Female		<DL	1322	253.9	0.696	3842	3533	397	0.00031	0.11	0.004	0.024	3.081	188.1	0.0357	<DL	4.36	20.64	0.0005	0.041	1.17	14.141	0.13	0.00036	0.0009	<DL	0.729	<DL	<DL	0.1357	0.0108	<DL	0.0155	0.07	0.00176	0.00366	0.000319	0.00146	0.00015	3.9e-05	0.000153	1.7e-05
36	2014-16519-1	27.7	2014-09-05	Shot	Accipiter gentilis	962	Male		<DL	1527	220.1	3.526	3657	3861	369	<DL	0.075	0.006	0.014	2.311	144.6	0.0203	<DL	4.08	33.87	0.0007	0.021	0.766	6.178	0.08	7e-05	<DL	<DL	0.883	<DL	<DL	0.0186	<DL	0.0007	0.0074	0.013	0.00021	0.0004	4.2e-05	0.00024	3e-05	4e-06	3e-05	<DL
37	2014-16521-2	28	2014-09-05	Shot	Falco tinnunculus	188	Female		<DL	1336	241.6	0.081	3833	2833	635	<DL	0.082	<DL	0.032	3.416	233.5	0.0285	0.009	4.67	18.96	<DL	0.028	0.837	8.225	0.27	5e-05	<DL	<DL	0.585	<DL	<DL	0.007	<DL	<DL	0.0147	0.09	0.00019	0.00027	3.1e-05	0.00013	<DL	1.1e-05	2.8e-05	<DL
38	2014-16525-1	30	2014-09-05	Shot	Buteo buteo	866	Female	Adult	<DL	1433	222.1	0.09	3991	3175	100	<DL	0.071	0.003	0.011	4.046	624	0.0183	<DL	4.26	30.6	<DL	0.026	0.904	17.379	0.03	0.00015	<DL	<DL	0.736	<DL	<DL	0.0447	<DL	<DL	0.0285	0.022	0.00067	0.00086	0.000112	0.00042	3e-05	1.3e-05	7.1e-05	4e-06
39	2014-16524-1	32.2	2014-09-05	Shot	Buteo buteo	798	Male		<DL	1201	234.2	0.371	4795	2757	89	<DL	0.097	0.079	0.016	3.816	524.4	0.0299	<DL	4.58	23.65	0.0012	0.161	1.854	8.88	0.06	0.00186	0.0006	<DL	0.743	<DL	<DL	0.4376	0.0031	0.0184	0.0269	0.03	0.01115	0.01767	0.001886	0.00726	0.00116	0.000225	0.000961	9.5e-05
40	2014-16521-1	27.9	2014-09-05	Shot	Falco tinnunculus	180	Male		<DL	1218	253.8	0.085	3777	3331	144	<DL	0.073	0.002	<DL	4.16	219.3	0.0388	<DL	7.36	22.34	<DL	0.029	1.024	17.2	0.08	8e-05	<DL	<DL	0.652	<DL	<DL	0.0074	<DL	0.0011	0.0174	0.031	0.00047	0.00091	0.000113	0.00045	6e-05	1.2e-05	4.1e-05	4e-06
41	2014-16527-1	26	2014-09-05	Shot	Buteo buteo	814	Female	Adult	<DL	1231	241.9	0.03	4067	3380	241	<DL	0.067	0.001	<DL	2.878	226	0.0192	<DL	4.36	24.36	<DL	0.02	0.724	16.742	0.07	3e-05	<DL	<DL	0.594	<DL	<DL	0.0199	<DL	0.0018	0.0223	0.015	0.00011	0.00014	2.9e-05	6e-05	2e-05	2e-06	8e-06	<DL
42	2014-16522-2	26.7	2014-09-05	Shot	Falco tinnunculus	186	Male		<DL	1201	286.4	0.09	3981	3377	579	<DL	0.083	0.003	<DL	2.747	327.9	0.0439	<DL	5.17	24.64	<DL	0.024	0.851	14.113	0.29	8e-05	<DL	<DL	0.668	<DL	<DL	0.0123	0.0009	0.0005	0.0129	0.085	0.00054	0.00087	9.6e-05	0.00031	6e-05	6e-06	5e-05	<DL
43	2014-16526-1	25.7	2014-09-05	Shot	Buteo buteo	764	Male		<DL	1148	209	0.521	3446	3085	121	<DL	0.091	0.017	<DL	2.715	380.1	0.019	<DL	4.57	23.39	0.0019	0.077	1.02	8.664	0.11	0.00124	<DL	<DL	0.641	<DL	<DL	0.2128	0.0015	0.0101	0.0243	0.022	0.00964	0.01429	0.001445	0.00526	0.00087	0.00015	0.000617	6.4e-05
44	2014-3518-1	25.1	2014-05-08	-	Accipiter nisus	216	Female		<DL	1027	189.4	0.035	3331	3722	162	0.00015	0.055	0.003	0.008	2.477	434.8	0.0241	<DL	9	37.48	<DL	0.032	0.631	7.367	0.01	<DL	<DL	<DL	0.59	<DL	<DL	0.266	<DL	0.001	0.0023	<DL	0.00036	0.00044	4.5e-05	0.00017	1e-05	5e-06	2e-05	<DL
45	2014-16523-1	24.2	2014-09-05	Shot	Buteo buteo	898	Male		<DL	1378	193.9	0.027	3212	2681	341	<DL	0.055	0.001	<DL	2.425	219.9	0.0169	<DL	2.79	24.96	0.0002	0.019	0.624	13.821	0.23	7e-05	<DL	<DL	0.495	<DL	<DL	0.0132	<DL	<DL	0.0224	0.107	0.00035	0.00052	7.5e-05	0.00026	1e-05	1e-05	1.8e-05	<DL
46	2014-16522-1	26.1	2014-09-05	Shot	Falco tinnunculus	198	Female		<DL	1171	229.6	0.18	3615	3258	108	0.00022	0.057	0.002	<DL	4.115	337.9	0.0529	<DL	4.22	21.24	0.0004	0.024	0.971	8.396	0.03	0.00087	0.0009	<DL	0.681	<DL	<DL	0.1116	<DL	0.0005	0.007	0.018	0.00364	0.00769	0.000774	0.00329	0.00051	9e-05	0.000375	2.9e-05
47	2015-3941-1	24.1	2015-02-26		Buteo buteo	562	Male	Juvenile	<DL	1810	206.7	0.689	3040	2465	383	0.00042	0.092	0.253	0.007	4.12	1971.9	0.0312	<DL	5.97	37	0.0019	0.15	1.076	3.308	0.1	0.00334	0.0107	0.0003	0.801	<DL	0.002	0.3711	0.0015	0.0084	0.0012	0.059	0.02563	0.0407	0.004498	0.0176	0.00271	0.000451	0.001982	0.000187
48	2015-450-1	28.2	2015-01-07	Found dead	Accipiter gentilis	1200	Female	Juvenile	<DL	1325	189.8	0.074	3508	2710	75	<DL	0.051	0.007	<DL	2.438	302.6	0.0279	<DL	3.6	17.42	0.0003	0.026	0.892	6.976	0.02	<DL	<DL	<DL	0.754	<DL	<DL	0.0177	<DL	<DL	0.0018	<DL	0.00016	0.00031	3.3e-05	0.0001	2e-05	<DL	1.2e-05	<DL
49	2014-15728-1	26.1	2014-09-05	Shot	Falco tinnunculus	190	Male	Adult	<DL	1344	206.9	0.039	3291	2674	180	<DL	0.047	0.002	<DL	2.906	257	0.0295	<DL	3.66	15.74	0.0003	0.029	0.89	10.901	0.09	<DL	<DL	<DL	0.478	<DL	<DL	0.0269	<DL	0.0004	0.0173	0.032	0.00027	0.00044	5.9e-05	0.00013	2e-05	5e-06	1.8e-05	<DL
50	2014-16032-1	29.4	2014-09-05	Shot	Falco tinnunculus	128	Male		<DL	1242	244.1	0.021	3921	3532	120	<DL	0.064	0.004	0.007	3.574	297.3	0.0287	<DL	7.19	36.04	0.0002	0.026	0.974	7.881	0.03	7e-05	<DL	<DL	1.086	<DL	<DL	0.0128	<DL	0.0007	0.0027	<DL	0.00023	0.00037	3.5e-05	0.00015	3e-05	5e-06	2.4e-05	<DL
51	2014-8157-1	25.9	2014-09-04	Found dead	Falco tinnunculus	162			<DL	1971	222.4	0.159	3618	3018	101	0.00017	0.062	0.003	<DL	3.429	485.3	0.0471	<DL	9.94	61.26	0.0003	0.036	1.264	6.264	0.01	0.00018	<DL	<DL	0.771	<DL	<DL	0.0877	<DL	0.0007	0.001	<DL	0.00086	0.00144	0.000171	0.00063	7e-05	1.9e-05	8e-05	6e-06
52	2015-5713-1	26.6	2015-04-13	Found dead	Haliaeetus albicilla	4100	Male		<DL	1256.5	205.2	0.575	3105.5	3030.5	129	0.00064	0.0785	0.036		2.1305	165.85	0.02825		4.765	30.435	0.0018	0.198	3.815	2.646	0.14	0.000795	0.0046	<DL	0.7785	<DL	0.0135	0.11495	0.0013	0.00535	0.00835	0.0155	0.00784	0.01344	0.001428	0.00534	0.00078	0.0001295	0.000535	4.7e-05
53	2014-52-496-1	25	2014-03-26	Found dead	Buteo buteo	592	Female		<DL	1950	220.1	0.831	3109	2617	251	0.00056	0.145	0.988	0.013	3.958	2028.3	0.0324	<DL	10.53	56.78	0.0055	0.471	2.313	2.652	0.1	0.01535	0.0183	0.0015	0.834	0.0001	<DL	0.5428	0.0046	0.0273	0.001	0.009	0.07138	0.12668	0.014076	0.05744	0.01002	0.001839	0.008007	0.000797
54	2014-3840-1	20.8	2014-06-26	Found dead	Milvus milvus	890	Male		<DL	1874	183.3	9.016	2456	2998	275	0.0019	0.4	0.065	0.02	2.186	251.2	0.0459	0.028	3.86	12.94	0.0038	0.06	0.969	3.702	0.16	0.00593	0.0141	0.0018	0.247	8e-05	<DL	0.2254	0.0025	0.0115	0.0017	0.101	0.02705	0.05205	0.005718	0.02248	0.00386	0.000646	0.002567	0.000289
55	2014-2893-1	30	2014-05-27		Haliaeetus albicilla	3000	Female		<DL	1068	276.2	0.357	4791	3433	84	0.00029	0.111	0.056	0.006	10.376	2158.4	0.0456	0.008	3.93	210.58	0.0018	0.042	1.364	12.84	0.05	0.00054	0.0067	0.0005	1.422	5e-05	<DL	0.0474	0.0022	0.0012	0.0059	0.014	0.00486	0.00845	0.000836	0.00341	0.0005	8.6e-05	0.000321	3.1e-05
56	2014-2894-1	20.9	2014-05-27		Accipiter nisus	196	Male		<DL	1124	346	0.134	2921	5437	794	0.00019	0.057	0.002	0.01	3.59	250.5	0.0171	<DL	7.04	43.08	<DL	0.025	0.873	5.004	0.07	0.00012	<DL	<DL	0.491	<DL	<DL	0.0636	<DL	0.0013	0.0033	0.01	0.00069	0.00112	0.000133	0.00052	9e-05	1e-05	5e-05	7e-06
57	2014-15510-1	28.8	2014-10-01	Found dead	Buteo buteo		Male	Adult	<DL	1426	224.6	0.52	4091	2785	112	0.0002	0.064	0.005	0.007	2.528	480.8	0.0228	<DL	5.12	32.53	0.0003	0.037	1.023	36.783	0.03	0.00025	<DL	<DL	0.453	<DL	0.006	0.0512	<DL	0.0019	0.1088	0.013	0.00182	0.00267	0.00034	0.00114	0.00016	1.9e-05	0.000178	1.4e-05
58	2016-6441-1	28.5	2016-04-14		Buteo buteo	1000	Female	Adult	<DL	1615	193.5	0.775	3952	2587	84	0.0003	0.079	0.103	0.007	3.352	664.2	0.0209	<DL	4.19	23.92	0.0039	0.12	1.348	6.548	0.03	0.00254	0.0015	<DL	0.785	<DL	<DL	0.5562	0.0021	0.0102	0.0087	0.009	0.04474	0.06918	0.00667	0.02408	0.00323	0.000523	0.002012	0.00016
59	2016-4549-1	32.8	2016-03-18		Falco peregrinus		Female	Adult	<DL	1059	232.3	0.115	4017	3147	72	0.00012	0.061	0.016	0.012	4.952	363.2	0.0205	<DL	6.22	30.5	0.0002	0.046	1.416	4.713	0.02	0.00022	0.0019	<DL	0.409	<DL	<DL	0.1483	<DL	<DL	0.0014	0.006	0.00262	0.00381	0.000395	0.00166	0.00018	2.9e-05	0.00014	1.4e-05
60	2017-3844-1	29.5	2016-12-16	Shot	Falco tinnunculus	200	Male		<DL	1198	250.5	0.032	3853	3165	84	<DL	0.049	<DL	0.026	5.13	218.6	0.0444	<DL	6.34	20.01	0.0002	0.023	0.878	15.133	0.06	4e-05	<DL	<DL	0.732	<DL	<DL	0.0134	<DL	<DL	0.0221	0.008	0.00033	0.00045	5.2e-05	0.00019	3e-05	6e-06	2e-05	2e-06
61	2016-189-1	30.8	2015-09-30	Shot	Buteo buteo	763	Male		<DL	1288	207.8	0.1645	3587.5	2784.5	95.5	0.000155	0.049	0.0345		3.562	392.75	0.0192		4.12	22.97	0.0005	0.0405	1.2385	6.5625	0.05	0.000975	<DL	<DL	0.562	<DL	<DL	0.05345	<DL	0.0072	0.00755	0.011	0.00289	0.005285	0.0005875	0.002225	0.00043	9.75e-05	0.000338	3.1e-05
62	2017-1236-1	24.7	2016-11-03	Found dead	Haliaeetus albicilla	6000	Female	Adult	<DL	1315	181.1	0.204	3127	2612	114	<DL	0.07	0.012	0.044	1.811	197.1	0.0179	0.013	4.17	17.8	0.0003	0.071	2.094	2.671	0.1	7e-05	<DL	0.0011	0.366	<DL	0.008	0.0227	<DL	0.0006	0.004	0.008	0.00034	0.00061	7.1e-05	0.00021	5e-05	1e-05	2.6e-05	5e-06
63	2015-18934-1	28.3	2015-06-17	Shot	Circus cyaneus	394	Male	Adult	<DL	1212	224.4	0.077	3767	2965	66	<DL	0.073	0.001	<DL	2.541	165.2	0.0287	<DL	4.3	19.73	<DL	0.016	0.697	4.774	0.03	0.0001	<DL	<DL	0.575	<DL	<DL	0.0651	<DL	<DL	0.0097	0.015	0.00104	0.00197	0.000167	0.00066	0.00011	2.4e-05	9.3e-05	6e-06
64	2016-15164-1	23.2	2016-09-21		Aquila chrysaetos	1600	Male		<DL	1722	195.3	0.179	3306	2582	74	<DL	0.069	0.021	<DL	3.599	129.2	0.0142	<DL	5.94	112.08	<DL	0.019	0.636	9.246	0.03	9e-05	<DL	<DL	0.545	<DL	<DL	0.2031	<DL	0.0011	0.0275	0.003	0.00042	0.00076	7.4e-05	0.00035	6e-05	4e-06	5.4e-05	6e-06
65	2016-5063-1	30.7	2016-04-12	Found dead	Milvus milvus	864	Male	Adult	<DL	1160	196.5	0.271	3186	2972	216	0.00013	0.088	0.083	<DL	1.808	269	0.0172	<DL	3.9	21.5	0.0015	0.106	1.248	3.126	0.1	0.00192	0.0061	<DL	0.493	<DL	<DL	0.2212	0.0029	0.0118	0.0015	0.016	0.01483	0.02381	0.00273	0.01091	0.00167	0.000257	0.001202	0.000109
66	2015-18949-1	27.7	2015-06-17	Shot	Buteo buteo	752	Male	Juvenile	<DL	1226	233.1	0.749	3935	3315	125	<DL	0.081	0.046	<DL	3.24	253.4	0.0202	<DL	3.5	23.44	0.0023	0.12	1.251	8.811	0.05	0.00281	<DL	<DL	0.616	<DL	<DL	0.4763	0.0058	0.0173	0.0201	0.026	0.01475	0.02305	0.002367	0.00889	0.00145	0.000279	0.001333	0.00013
67	2015-14229-1	31.8	2015-06-17	Shot	Falco tinnunculus	196	Male	Adult	<DL	1098	231.8	0.226	3683	2933	193	<DL	0.073	0.005	0.062	3.888	254.5	0.0429	0.029	4.54	19.19	<DL	0.029	1.114	5.366	0.13	0.0003	0.0013	<DL	0.603	<DL	<DL	0.0241	0.0044	0.0015	0.013	0.103	0.00201	0.00272	0.000359	0.00129	0.0002	3.2e-05	0.000189	1.2e-05
68	2016-8181-1	32	2016-05-25	Shot	Circus cyaneus	354	Male		<DL	1091	243.5	0.118	3835	3276	71	<DL	0.068	0.002	0.009	3.333	120.8	0.0243	<DL	8.56	25.75	<DL	0.02	0.786	4.491	0.03	0.00024	<DL	<DL	0.885	<DL	<DL	0.0698	<DL	<DL	0.0019	<DL	0.00256	0.00371	0.000399	0.00154	0.00029	4.2e-05	0.000151	2e-05
69	2015-14229-2	28.8	2015-06-17	Shot	Falco tinnunculus	206	Male	Adult	<DL	1157	241.8	0.101	3962	3279	63	<DL	0.073	0.005	0.027	5.489	135.5	0.043	<DL	4.77	21.15	<DL	0.036	1.309	5.415	0.04	0.00018	0.0009	<DL	0.809	<DL	<DL	0.0375	<DL	0.0008	0.006	0.011	0.0018	0.00276	0.000305	0.00106	0.00017	3e-05	0.000111	1e-05
70	2016-279-1	26.3	2016-01-19	Drowned	Buteo buteo	700	Female	Adult	<DL	1843	245.5	1.031	3929	3306	120	<DL	0.089	0.16	0.01	3.981	571.7	0.0321	<DL	5.37	31.18	0.0011	0.095	1.547	2.069	0.26	0.00356	0.0034	<DL	0.45	<DL	0.008	0.6204	0.0012	0.0229	0.0015	0.015	0.01845	0.02976	0.003367	0.01331	0.00219	0.000397	0.001899	0.000171
71	2015-23098-1	27.8	2015-12-07		Haliaeetus albicilla	4500	Female		<DL	1334	173.9	0.039	3088	2587	71	<DL	0.054	0.005	0.015	2.515	511.8	0.0143	<DL	2.55	30.99	<DL	0.039	1.169	2.898	0.04	5e-05	0.0003	<DL	0.852	<DL	<DL	0.0457	0.001	0.0007	0.0004	<DL	0.00057	0.00103	0.0001	0.00043	5e-05	6e-06	5.1e-05	<DL
72	2015-9751-1	36.6	2015-05-28	Put down moribund	Buteo buteo	780	Male		<DL	1240	214.25	0.4555	4024	2701.5	59.5	0.000175	0.0985	0.198	0.022	3.936	431.85	0.0275	0.021	6.87	27.03	0.00235	0.0955	1.609	2.8635	0.025	0.00484	0.0025	0.00035	0.777	<DL	<DL	0.66495	0.00235	0.0179	0.00035	0.007	0.0217	0.02673	0.0033715	0.013215	0.002105	0.0004315	0.0019495	0.000221
73	2015-8282-1	25.6	2015-05-21	Found dead	Buteo buteo	504	Female	Juvenile	<DL	1302	217.6	0.689	3723	2843	72	0.00041	0.106	0.202	0.042	5.212	2172.9	0.0318	0.013	3.8	60.92	0.0032	0.062	1.236	8.299	0.06	0.00786	0.0085	0.0005	0.666	<DL	<DL	0.6149	0.0014	0.0202	0.016	0.027	0.06179	0.09507	0.010617	0.04084	0.00637	0.001086	0.004927	0.000435
74	2015-18947-1	28.3	2015-06-17	Shot	Buteo buteo	872	Male	Adult	<DL	1275	212.1	0.35	3523	3262	56	<DL	0.051	0.062	0.01	3.769	326.7	0.0308	0.008	4.68	22.86	0.0013	0.159	1.366	17.685	0.02	0.00221	0.001	<DL	0.574	<DL	<DL	0.4352	0.0017	0.0089	0.0359	0.011	0.00901	0.01442	0.001664	0.00735	0.00113	0.0002	0.001112	0.000103
75	2015-11644-1	28.4	2015-07-07		Falco tinnunculus	166	Male	Adult	<DL	998	227.5	0.432	4016	3485	84	0.00017	0.084	0.015	<DL	4.651	636.6	0.06	<DL	5.31	32.64	0.0005	0.086	1.852	5.601	0.14	0.00134	0.007	<DL	0.762	<DL	<DL	0.1608	0.0009	0.0025	0.0071	0.01	0.0062	0.00972	0.001068	0.00399	0.00062	8.5e-05	0.000422	4.7e-05
76	2016-14136-1	31.3	2016-09-05	Killed by golden eagle	Aquila chrysaetos	4080	Female		<DL	1650	168.4	0.524	3518	1962	92	0.00017	0.073	0.05	0.009	4.092	426.9	0.0211	<DL	5.17	27.25	0.0018	0.023	0.736	5.569	0.03	0.00039	0.0009	<DL	0.62	<DL	<DL	0.1111	<DL	<DL	0.0117	0.003	0.00359	0.0058	0.000637	0.00246	0.00033	5.7e-05	0.000264	2.6e-05
77	2015-18933-1	35.2	2015-06-17	Shot	Accipiter gentilis	674	Female	Juvenile	<DL	1481	273.1	0.091	3730	3671	160	<DL	0.052	0.007	0.007	3.873	253	0.0268	<DL	6.2	36.99	0.0002	0.037	1.33	5.423	0.03	0.00012	<DL	0.0006	0.956	<DL	<DL	0.0472	<DL	<DL	0.0043	0.012	0.00075	0.00126	0.000144	0.00052	6e-05	2.1e-05	4.1e-05	6e-06
78	2015-19484-1	27.1	2015-10-22	Found dead	Buteo buteo	700	Male	Adult	<DL	945	210.8	0.985	3711	3289	47	0.00022	0.09	0.071	0.011	3.37	354.9	0.019	<DL	2.94	22.67	0.0006	0.125	1.32	6.205	0.03	0.00095	0.0011	<DL	0.547	<DL	<DL	0.1634	0.0026	0.039	0.0086	0.017	0.00432	0.00744	0.000811	0.00326	0.00061	9.2e-05	0.000526	5e-05
79	2017-9426-2	28	2017-06-20	Poisoning suspected	Milvus milvus	1000	Female		<DL	1313	182.7	1.271	3268	2475	94	0.00046	0.117	0.101	0.008	3.423	412	0.0334	0.023	6.21	24.13	0.0025	0.082	1.328	4.777	0.09	0.00302	0.009	0.0006	0.655	<DL	0.002	0.1711	0.0043	0.0174	0.0037	0.013	0.02151	0.03614	0.003398	0.01306	0.00185	0.000346	0.00135	0.000141
80	2017-9426-1	29.1	2017-06-20	Poisoning suspected	Milvus milvus	900	Male		<DL	1301	186.3	0.358	3213	2409	217	0.00011	0.08	0.07	0.01	2.112	250.8	0.0212	<DL	4.17	18.73	0.0017	0.065	1.445	6.908	0.15	0.00144	0.0046	0.0008	0.557	<DL	<DL	0.1522	0.0044	0.0024	0.0041	0.013	0.00964	0.01716	0.001698	0.00679	0.00135	0.000226	0.001076	0.000101
81	2017-9426-4	25.2	2017-06-20	Poisoning suspected	Milvus milvus	900	Female		<DL	1457	202.1	0.285	3134	2577	138	0.00019	0.061	0.006	0.008	2.965	117.8	0.0149	<DL	4.53	26.63	<DL	0.07	0.746	5.975	0.08	7e-05	<DL	<DL	0.566	<DL	<DL	0.0074	<DL	0.0054	0.0036	0.014	0.00025	0.00044	5e-05	0.00017	2e-05	1.1e-05	4.2e-05	6e-06
82	2017-9426-3	26.8	2017-06-20	Poisoning suspected	Milvus milvus	800	Male		<DL	1314.5	215.5	0.5175	3280	2391.5	274	0.00013	0.082	0.005	0.0095	3.365	99.7	0.0179	0.009	4.22	23.635	0.00025	0.0755	0.7545	4.768	0.295	0.000875	<DL	<DL	0.623	<DL	<DL	0.0039	<DL	0.00635	0.00305	0.031	0.00077	0.001585	0.0001815	0.0007	0.000145	3e-05	0.000139	1.85e-05
83	2016-7977-1	27.2	2016-05-24	Found dead	Milvus milvus	944	Male	Adult	<DL	1215	179.5	0.427	2847	2793	79	<DL	0.136	0.125	0.007	2.033	358.6	0.0195	<DL	4.59	21.58	0.0037	0.066	1.254	6.02	0.09	0.00143	0.0063	0.001	0.529	8e-05	0.006	0.2083	0.0019	0.007	0.0032	0.022	0.01245	0.02156	0.002088	0.00816	0.00149	0.000255	0.001019	8.5e-05
84	2016-1416-1	30.1	2016-01-29	Found dead	Falco tinnunculus	200	Female		<DL	1381	202	1.313	3440	2742	114	0.00033	0.105	0.01	<DL	4.052	311.4	0.041	<DL	3.72	18.49	0.0006	0.044	1.343	3.402	0.06	0.0009	0.003	0.0003	0.521	5e-05	<DL	0.1479	<DL	0.0012	0.0018	0.014	0.00459	0.0072	0.000792	0.00294	0.00044	5.7e-05	0.000276	3.6e-05
85	2017-202-1	28.3	2016-12-16	Shot	Falco tinnunculus	202			<DL	1219	243.7	0.346	3335	2917	135	<DL	0.064	0.024	<DL	4.833	420.1	0.0429	<DL	6.88	23.36	0.0005	0.088	1.21	3.749	0.16	0.0002	0.0012	0.0004	0.66	<DL	<DL	0.0748	<DL	0.0069	0.0094	0.039	0.00112	0.00183	0.000178	0.00072	0.00013	3.4e-05	8.5e-05	9e-06
86	2015-18942-1	29.2	2015-06-17	Shot	Buteo buteo	936	Male	Adult	<DL	1043	221.8	0.21	3799	3153	64	<DL	0.073	0.008	<DL	5.112	287.5	0.0251	<DL	5.13	26.12	0.001	0.032	1.223	9.46	0.03	0.00084	<DL	<DL	0.795	7e-05	<DL	0.0507	0.0009	0.0008	0.0191	0.007	0.00578	0.00939	0.001033	0.00378	0.00058	0.000112	0.000424	4.3e-05
87	2015-18943-1	26.7	2015-06-17	Shot	Buteo buteo	930	Female	Adult	<DL	1299	211.6	0.614	3380	2879	57	0.00025	0.095	0.081	<DL	3.174	336.7	0.0181	<DL	4.14	21.3	0.0029	0.186	1.211	5.098	0.03	0.0025	0.0022	0.0003	0.612	<DL	0.002	0.2603	0.0009	0.0114	0.0114	0.012	0.03149	0.04312	0.00511	0.01897	0.00253	0.000446	0.001708	0.000176
88	2015-16415-1	26.9	2015-09-16	Found dead	Accipiter gentilis	654	Male		<DL	1725	239	0.356	4067	2840	57	<DL	0.079	0.017	<DL	4.583	802.4	0.0388	<DL	7.64	137.88	0.0004	0.065	2.173	6.126	0.02	0.00016	<DL	<DL	0.995	<DL	<DL	0.1115	<DL	0.0016	0.0151	0.009	0.00065	0.00125	0.000126	0.0005	9e-05	1.8e-05	8.2e-05	9e-06
89	2015-18946-1	29.7	2015-06-17	Shot	Buteo buteo	740	Male	Adult	<DL	1391	224.5	2.303	3801	3117	90	<DL	0.146	0.056	<DL	3.882	203.4	0.0336	<DL	5.75	20.97	0.0052	0.035	1.17	12.717	0.04	0.00221	0.0027	<DL	0.684	<DL	<DL	0.1416	<DL	0.0024	0.0161	0.019	0.00891	0.01397	0.001465	0.00593	0.00098	0.000231	0.000899	7.9e-05
90	2016-185-1	25.7	2015-09-30	Shot	Falco tinnunculus		Female		<DL	1331	209.4	0.033	3391	2736	161	<DL	0.063	0.002	<DL	2.551	294.1	0.02	<DL	3.71	17.46	<DL	0.023	0.718	11.756	0.09	9e-05	<DL	<DL	0.476	<DL	<DL	0.0101	<DL	0.0009	0.0244	0.017	0.0009	0.00153	0.000171	0.00054	8e-05	1.8e-05	4.8e-05	5e-06
91	2016-188-1	28.8	2015-09-30	Shot	Buteo buteo	772	Male		<DL	1229	239	0.043	4010	3170	101	<DL	0.067	0.011	<DL	4.487	616.3	0.0194	<DL	4.38	28.68	0.0002	0.054	1.196	16.78	0.05	8e-05	<DL	<DL	0.767	<DL	<DL	0.1088	<DL	0.0043	0.04	0.016	0.00063	0.00093	9.9e-05	0.00043	6e-05	5e-06	8e-05	<DL
92	2016-6165-1	29.2	2016-04-27		Haliaeetus albicilla	5100	Female	Juvenile	<DL	1165.5	204.3	0.096	2989	2799	108		0.064	0.031		4.1005	340.75	0.04185	0.016	6.73	36.16	0.0009	0.0605	2.211	3.9285	0.035	0.00026	0.0024	<DL	0.932	<DL	0.0035	0.04015	<DL	0.001	0.00255	0.004	0.00254	0.00449	0.000485	0.0018	0.000265	4.25e-05	0.0001595	1.95e-05
93	2016-8182-1	31.6	2016-05-25	Shot	Falco tinnunculus	216	Female	Adult	<DL	1148	271.6	0.238	3869	3222	150	<DL	0.093	<DL	0.076	6.032	215.2	0.0453	0.029	5.98	25.21	0.0002	0.042	1.224	11.544	0.21	0.00011	0.0009	<DL	0.791	<DL	<DL	0.0893	<DL	0.0018	0.0168	0.218	0.00112	0.00199	0.000198	0.00061	0.00014	1.6e-05	5.5e-05	2e-06
94	2016-14131-1	31.5	2016-09-02	Shot	Circus aeruginosus	736	Female		<DL	1340	205.8	0.383	3417	2874	117	0.00031	0.07	0.024	0.032	2.612	377.1	0.0152	0.015	3.26	28.95	0.0008	0.033	1.068	5.778	0.01	0.00091	0.0026	<DL	0.604	<DL	<DL	0.0274	0.0051	<DL	0.0032	0.008	0.00945	0.01767	0.001817	0.00692	0.00094	0.000166	0.000561	5.2e-05
95	2016-1417-1	24.7	2016-02-04	Found dead	Buteo buteo	572	Male		<DL	1759	207.5	1.389	2576	2739	452	0.00065	0.126	0.028	0.025	3.499	740	0.0252	0.018	6.26	52.36	0.005	0.033	1.197	4.895	0.08	0.00711	0.0028	<DL	0.254	<DL	<DL	1.1098	0.0011	0.0061	0.0023	0.024	0.11151	0.16627	0.016203	0.05924	0.00861	0.001318	0.005991	0.000468
96	2015-14229-3	28.9	2015-06-17	Shot	Falco tinnunculus	196	Male	Adult	<DL	1129	215.2	0.076	3565	2675	150	<DL	0.086	0.003	0.023	4.06	184.5	0.0394	<DL	4.11	19.45	<DL	0.028	0.988	6.092	0.15	0.0001	<DL	<DL	0.721	<DL	<DL	0.0192	<DL	0.0005	0.0102	0.059	0.00099	0.00165	0.000165	0.00056	7e-05	1.7e-05	5.8e-05	6e-06
97	2016-14140-1	27.3	2016-09-06	Poisoning suspected	Haliaeetus albicilla	4300	Male		<DL	1197	182.7	0.519	2591	2594	99	0.00019	0.103	0.026	0.007	1.501	479.5	0.0223	<DL	2.32	19.15	0.0015	0.043	1.411	4.38	0.03	0.00064	0.0055	<DL	0.779	<DL	<DL	0.0403	0.0016	0.0007	0.0015	0.009	0.00634	0.01104	0.001176	0.00485	0.00083	9.4e-05	0.000519	4.4e-05
98	2016-6439-1	23.9	2016-05-06		Falco tinnunculus	232	Female	Adult	<DL	1299	243.8	0.46	3249	2957	401	0.00013	0.124	0.034	0.011	1.686	143.2	0.0364	<DL	2.95	29.95	0.0004	0.024	0.813	1.374	0.06	0.00095	0.0035	0.0003	0.417	<DL	<DL	0.0583	<DL	0.0052	0.0004	0.024	0.00386	0.00659	0.000746	0.00278	0.00038	7.5e-05	0.000263	3.8e-05
99	2017-12030-1	32.5	2016-12-16		Buteo buteo	868	Female		<DL	1045	246.3	0.119	3650	3025	108	0.00015	0.069	0.013	0.08	3.568	387.4	0.0261	0.034	4.21	32.3	0.0003	0.517	1.135	4.051	0.2	0.00038	<DL	<DL	0.642	<DL	<DL	0.0299	<DL	0.0011	0.0081	0.009	0.002	0.00286	0.000325	0.00158	0.00025	4.8e-05	0.000197	1.7e-05
100	2017-14314-1	27.6	2017-09-19		Haliaeetus albicilla	4000	Male	Juvenile	<DL	1250	166.7	0.222	2860	2340	100	0.00016	0.063	0.012	0.025	1.726	435.2	0.0166	0.019	3.55	26.19	0.0004	0.051	1.965	2.537	0.05	0.00043	0.0043	<DL	0.764	<DL	0.011	0.0436	<DL	0.0007	0.0011	<DL	0.0035	0.00579	0.000652	0.00244	0.00047	7.6e-05	0.000279	2.3e-05
101	2016-186-1	29.5	2015-09-30	Shot	Falco tinnunculus	234	Female		<DL	1111	286.2	0.339	4368	3201	160	<DL	0.09	0.006	0.04	6.621	157.6	0.0547	0.021	5.25	23.85	0.0004	0.042	1.449	19.152	0.08	0.00039	0.0015	<DL	0.919	<DL	<DL	0.1119	<DL	0.0016	0.0812	0.025	0.00278	0.00457	0.000542	0.0022	0.00031	5e-05	0.000196	1.5e-05
102	2015-22468-1	29.7	2015-11-26	Found dead in water	Haliaeetus albicilla	6300	Female		<DL	1111	229.1	0.2035	3754	3058.5	46.5		0.114	0.035	0.0405	3.356	294.9	0.01965	0.034	5.94	24.62	0.00085	0.036	0.8925	6.606	0.045	0.000135	0.00255	<DL	0.685	<DL	<DL	0.01605	0.00415	0.0005	0.01015	<DL	0.001055	0.0022	0.0002085	0.00085	0.00012	2.2e-05	0.000102	9e-06
103	2015-18941-1	27	2015-06-17	Shot	Buteo buteo	764	Male	Juvenile	<DL	1486	204.7	0.075	3401	2713	70	0.00014	0.057	0.009	<DL	4.254	309.2	0.0181	<DL	5.35	25.44	0.0003	0.035	1.046	5.989	0.06	0.00014	<DL	<DL	0.728	<DL	<DL	0.0294	<DL	0.0011	0.0074	0.019	0.00085	0.00122	0.000128	0.00049	8e-05	1.6e-05	7e-05	4e-06
104	2016-8970-1	29.3	2016-05-25	Shot	Buteo buteo	1060	Female		<DL	1139	218.8	0.216	3657	2704	51	0.00012	0.066	0.016	0.014	3.898	478.2	0.0195	0.011	4.7	25.24	0.001	0.034	1.086	7.003	0.02	0.0009	0.0006	<DL	0.778	<DL	<DL	0.0696	<DL	<DL	0.0174	0.009	0.01128	0.01574	0.001774	0.00634	0.00101	0.000124	0.000541	4.5e-05
105	2017-35-1	25.3	2016-12-16	Shot	Buteo buteo		Female		<DL	1245	223	0.204	3532	3028	66	0.00011	0.064	0.032	0.008	2.561	358.7	0.0124	<DL	3.81	18.34	0.0006	0.024	0.935	14.054	0.02	0.00042	<DL	<DL	0.496	<DL	<DL	0.1429	<DL	<DL	0.0526	0.008	0.00459	0.00665	0.000704	0.00248	0.00032	7.1e-05	0.000274	1.9e-05
106	2015-19483-1	26.3	2015-10-22	Found dead	Buteo buteo	700	Male	Adult	<DL	968	187.3	0.424	3007	2816	178	0.00028	0.092	0.033	0.014	1.218	388.2	0.0115	<DL	3.13	21.92	0.0014	0.075	0.826	3.931	0.05	0.00201	0.0006	0.0003	0.624	<DL	<DL	0.1736	0.0012	0.0016	0.0061	0.016	0.01923	0.0283	0.00324	0.01206	0.00153	0.000229	0.001271	0.000136
107	(2)017-15457-1	28.4	2017-10-05		Falco peregrinus	450	Male		<DL	2452	151.5	0.069	3175	2506	57	<DL	0.062	0.006	0.008	2.851	566.2	0.0214	<DL	3.38	26	0.0003	0.025	0.818	16.673	0.03	0.00031	<DL	<DL	0.291	<DL	<DL	0.0158	<DL	<DL	0.0041	<DL	0.00138	0.00313	0.0003	0.00113	0.00016	3.2e-05	0.00012	8e-06
108	(2)017-12030-2	28.1	2016-12-16	Shot	Buteo buteo	798	Male		<DL	1137	229.5	1.015	3851	3096	117	0.00019	0.097	0.008	0.003	3.593	135.5	0.0113	<DL	4.08	28.54	0.0014	0.035	0.987	22.205	0.08	0.00183	0.0009	0.0003	0.528	<DL	<DL	0.4348	<DL	<DL	0.0897	0.031	0.01701	0.03063	0.002546	0.00909	0.00128	0.000233	0.001029	0.000102
109	2017-3846-1	27.4	2016-12-16	Shot	Falco tinnunculus	166	Male		<DL	1091	235.3	0.074	3515	2893	257	0.00021	0.064	<DL	0.051	3.602	205.2	0.0271	0.031	4.96	19.34	0.0004	0.028	0.808	9.083	0.25	0.00048	0.0014	<DL	0.782	<DL	<DL	0.0296	<DL	<DL	0.0087	0.223	0.00739	0.01445	0.001552	0.00658	0.00074	0.000163	0.000477	3.5e-05
110	2016-187-1	27.7	2015-09-30	Shot	Falco tinnunculus	190	Male		<DL	1406	245.3	<DL	3722	3106	141	<DL	0.056	<DL	0.009	3.976	255.5	0.035	<DL	5.17	19.7	<DL	0.025	0.786	12.067	0.09	6e-05	<DL	<DL	0.587	<DL	<DL	0.0071	<DL	<DL	0.0275	0.018	0.00025	0.00045	4.9e-05	0.00022	4e-05	4e-06	2.6e-05	<DL
111	2016-8971-1	26.3	2016-06-07		Haliaeetus albicilla	5400	Female	Adult	<DL	1422.5	153.65	0.157	2853	2083.5	69.5	0.000215	0.0705	0.007	0.003	1.924	396.2	0.01685		2.8	23.14	0.0004	0.054	1.6135	3.18	0.03	0.00015	0.00145	<DL	0.5155	<DL	<DL	0.02635	<DL	0.0004	0.00275	0.048	0.00545	0.00881	0.000796	0.00279	0.000305	4.95e-05	0.0001595	9e-06
112	2016-1414	24.8	2016-01-28	Found dead	Buteo buteo	400	Female	Adult	0.0009	1910	185.5	0.609	3369	2324	76	0.00032	0.082	0.259	0.079	4.951	863.3	0.0289	0.009	5.9	36.22	0.0026	0.076	1.815	4.464	0.02	0.00508	0.0042	<DL	0.833	<DL	<DL	0.5088	0.0015	0.015	0.0032	0.026	0.04301	0.06274	0.007681	0.0302	0.00436	0.00068	0.003266	0.000294
113	2015-11644-3	21.9	2015-07-07		Falco tinnunculus	168	Male	Adult	<DL	2126	102	0.069	2678	2559	383	<DL	0.048	<DL	0.016	2.012	757.6	0.051	0.01	14.15	26.36	0.0002	0.045	1.243	5.616	0.19	4e-05	<DL	<DL	0.509	<DL	0.016	0.0292	<DL	<DL	0.0024	0.022	0.00013	0.0003	3.3e-05	0.00014	3e-05	7e-06	2e-05	<DL
114	2015-11644-4	23.2	2015-07-07		Falco tinnunculus	168	Male	Adult	<DL	1738	104.2	<DL	2512	2344	462	<DL	0.057	0.002	<DL	1.987	800.9	0.0435	0.065	11.33	26.18	<DL	0.033	1.194	4.876	0.15	3e-05	<DL	0.0004	0.51	0.00013	<DL	0.0146	<DL	0.0005	0.0018	0.011	6e-05	0.00013	1.7e-05	7e-05	1e-05	<DL	1.2e-05	<DL
115	2015-11644-5	25.2	2015-07-07		Falco tinnunculus	168	Male	Adult	<DL	1880	190.7	0.011	2938	2409	159	<DL	0.069	<DL	0.07	3.804	780.7	0.0627	0.016	11.8	35.56	<DL	0.047	1.353	4.979	0.1	4e-05	<DL	0.0015	0.502	<DL	0.002	0.0168	<DL	0.0016	0.0016	0.011	7e-05	0.00015	2.1e-05	3e-05	1e-05	3e-06	6e-06	<DL
116	2015-11644-6	24.2			Falco tinnunculus	168	Male	Adult	<DL	1980	174.3	0.144	3436	2713	122	<DL	0.054	0.001	0.019	3.115	823.8	0.0639	<DL	9.04	29.8	<DL	0.028	1.134	5.188	0.09	4e-05	<DL	<DL	0.411	<DL	<DL	0.0314	0.0461	0.0005	0.0021	0.007	0.00017	0.00026	2.3e-05	0.0001	1e-05	6e-06	2.6e-05	<DL
117	2011-52-614-2	28.5			Falco peregrinus				<DL	1361	238.2	0.126	3969	3155	187	0.00018	0.06	0.004	0.01	3.11	262.9	0.0196	<DL	4.97	24.42	<DL	0.059	1.502	4.493	0.12	0.00064	0.0018	<DL	0.334	<DL	<DL	0.0079	<DL	0.001	0.0026	<DL	0.00091	0.00123	0.000178	0.00073	0.00014	1.8e-05	8.1e-05	1.9e-05
118	2012-52-1577-1				Accipiter nisus				<DL	5057	760.3	0.03	11439	11155	315	0.00032	0.28	0.005	0.025	18.097	733.2	0.1086	0.009	14.98	198.09	0.0006	0.072	2.311	19.507	0.02	0.00015	0.001	0.0006	2.853	0.00022	<DL	0.2184	0.0035	0.0007	0.0035	0.006	0.00123	0.00187	0.000221	0.00072	8e-05	1.9e-05	7.9e-05	5e-06
119	2014-12405-1	25.1			Strix aluco				<DL	1469	199.5	1.285	3693	2902	89	0.00023	0.081	0.068	<DL	2.813	176.7	0.0393	<DL	5.1	26.95	0.0012	0.032	0.872	3.338	0.1	0.00044	0.0012	<DL	0.95	<DL	<DL	0.3687	<DL	0.0021	0.0028	0.07	0.00141	0.00271	0.000297	0.001	0.00015	3.3e-05	0.000124	1.7e-05
120	2014-15713-1	25.6			Strix aluco				<DL	1241	227.4	0.527	4372	3288	92	9e-05	0.091	0.012	0.007	3.204	362.9	0.0173	<DL	3.92	18.9	0.0004	0.094	1.289	3.251	0.04	0.00024	<DL	<DL	0.713	<DL	<DL	0.1622	0.0009	0.0029	0.0034	0.03	0.0027	0.00383	0.000341	0.00127	0.00016	2.7e-05	7.9e-05	8e-06
121	2014-52-229-1	28		Shot	Buteo buteo		Male	Juvenile	<DL	904	183.5	3.403	2477	2522	135	0.00045	0.198	0.04	0.021	2.626	207.3	0.0305	<DL	4.39	24.88	0.0022	0.078	1.661	14.92	0.1	0.00281	0.0018	0.0004	0.614	<DL	<DL	0.3558	0.0012	0.0168	0.0722	0.06	0.01201	0.01833	0.001955	0.00809	0.00139	0.000293	0.001138	0.000128
122	2014-52-230-1	28.9		Shot	Buteo buteo		Male	Juvenile	<DL	969	183.7	0.702	2591	2377	390	0.00022	0.063	0.014	0.023	3.342	220.7	0.0202	<DL	3.26	24.82	0.0012	0.037	0.975	13.82	0.31	0.00088	0.0002	<DL	0.651	6e-05	<DL	0.2821	0.0016	0.0016	0.0268	0.452	0.00604	0.01	0.001002	0.00389	0.00059	0.000131	0.000408	4.5e-05
123	2014-52-231-1	30.2		Shot	Buteo buteo		Male	Adult	<DL	905	203.1	3.957	3197	2755	115	0.00079	0.421	0.061	0.061	3.523	1331.8	0.0416	0.009	3.68	22.42	0.0023	0.198	2.052	5.685	0.12	0.00252	0.0046	0.0062	1.166	<DL	0.002	0.5139	0.0068	0.0386	0.0078	0.115	0.01615	0.02762	0.003015	0.01102	0.00157	0.000258	0.001065	0.000128
124	2014-52-235-1	28.1		Shot	Buteo buteo		Male	Adult	<DL	1174	194.4	0.496	3079	2776	282	0.00017	0.067	0.01	0.014	2.118	258.4	0.0124	0.008	3.39	19.56	0.0017	0.029	0.782	8.186	0.2	0.00071	<DL	<DL	0.437	0.00013	<DL	0.2528	<DL	<DL	0.0126	0.112	0.01359	0.01993	0.001791	0.00636	0.00086	0.000142	0.000635	4.2e-05
125	2014-52-29-1	40.8878		Found dead	Bubo bubo		Female	Adult	<DL	1626.74	230.372	0.642713	4243.52	3371.69	82.9699	0.000310666	0.10999	0.033068	0.0110669	4.68529	201.29	0.0331761	0.0158908	4.83568	21.1068	0.000911227	0.338674	1.00006	5.0679	0.0690532	0.00017536	0.00188439	0.000459843	0.929228	0.000186883	<DL	0.0695191	0.00203614	0.000763323	0.0171599	0.0878376	0.00100141	0.001442	0.000133563	0.000517011	4.3938e-05	1.16283e-05	5.31792e-05	5.3748e-06
126	2014-52-419-1	32.1		Found dead	Strix aluco				<DL	1390	203.2	0.136	4060	2844	74	0.00013	0.08	0.005	<DL	6.794	153.2	0.023	<DL	6.55	27.02	0.0003	0.058	1.148	19.078	0.05	3e-05	<DL	<DL	0.803	<DL	0.002	0.9594	<DL	<DL	0.1278	0.026	0.00068	0.00098	0.0001	0.00035	4e-05	6e-06	2.9e-05	<DL
127	2014-52-490-1	30		Found dead	Bubo bubo				<DL	1258	222.8	0.673	4136	3200	168	0.00016	0.084	0.011	0.012	3.827	241.9	0.0346	<DL	3.88	26.4	0.0004	0.06	1.31	9.81	0.1	0.00043	0.0007	0.0003	0.897	6e-05	<DL	0.0593	<DL	0.0027	0.0079	0.018	0.00069	0.00131	0.000141	0.00059	9e-05	1.5e-05	0.000107	1.4e-05
128	2014-7920-1	27.8		Found dead	Strix aluco				<DL	1882	217.1	0.88	4014	2973	77	0.00025	0.08	0.093	<DL	5.315	558.8	0.0306	<DL	9.84	29.23	0.0009	0.056	1.674	4.301	0.03	0.00071	0.0011	<DL	0.772	<DL	0.026	0.9976	<DL	0.0031	0.002	0.01	0.00735	0.01066	0.000961	0.003	0.00041	5.2e-05	0.000189	2.2e-05
129	2015-18621-1	21.9			Unknown				<DL	928	206.4	0.186	2265	3158	41	0.00011	0.042	0.002	0.01	0.233	45.7	0.0027	0.015	1.23	24.41	<DL	0.012	0.189	5.37	0.02	4e-05	<DL	<DL	0.021	<DL	<DL	0.0048	0.0014	0.0014	0.0327	0.009	0.00011	0.00013	1.3e-05	7e-05	<DL	4e-06	9e-06	<DL
130	2015-18948-1	31.7		Shot	Buteo buteo				<DL	1461	186.6	0.417	3408	2686	83	0.00018	0.078	0.019	0.013	2.616	254.1	0.0201	0.01	2.97	16.72	0.001	0.079	0.977	21.264	0.04	0.0008	0.0011	<DL	0.488	<DL	<DL	0.3926	0.0013	0.0046	0.0845	0.011	0.014	0.01922	0.001897	0.00668	0.00097	0.000155	0.000602	4.6e-05
131	2015-4899-1	31.4		Found dead	Strix aluco				<DL	950	251.2	1.368	4218	3325	136	0.00064	0.106	0.022	<DL	3.484	288	0.0258	<DL	4.46	22.2	0.001	0.042	1.303	1.196	0.1	0.00382	0.0017	<DL	0.969	<DL	<DL	0.0563	0.0015	<DL	0.0016	0.021	0.00347	0.00651	0.00073	0.00261	0.00044	9.9e-05	0.000566	0.000106
132	2015-494-1	27.3		Found dead	Bubo bubo				<DL	1222	239.4	0.375	4589	3169	99	<DL	0.092	0.005	0.008	4.612	161.8	0.0312	0.039	3.72	40.45	0.0002	0.031	0.697	4.987	0.02	5e-05	<DL	<DL	0.83	<DL	<DL	0.1073	<DL	0.0006	0.0019	0.012	0.00044	0.00068	8e-05	0.00033	4e-05	9e-06	4.8e-05	<DL
133	2015-7062-1	31.0931		Found dead	Haliaeetus albicilla				<DL	1103.44	223.365	0.397505	4260.64	3502.46	59.9327	0.000210418	0.124763	0.119726	0.0337644	4.46712	529.149	0.0367388		9.10981	36.049	0.00226302	0.18482	2.23295	4.5957	0.0184312	0.000753568	0.00436455	0.000273988	0.691736	<DL	0.00678598	0.0714903	0.01094	0.000753176	0.00677471	0.0154356	0.0113222	0.0192185	0.0019013	0.00682405	0.000874986	0.000132455	0.000613599	4.14175e-05
134	2016-12365-1	23.6		Found dead	Buteo buteo				<DL	1700	191	0.855	3472	2839	75	0.00037	0.083	0.028	0.015	3.693	279.6	0.016	0.014	2.51	23.79	0.0024	0.109	1.386	4.672	0.05	0.00425	0.0038	<DL	0.449	<DL	<DL	0.7328	0.0011	0.0182	0.0019	0.01	0.04944	0.07346	0.007742	0.02958	0.00409	0.000583	0.002857	0.000236
135	2016-1422-1	26.2		Found dead	Buteo buteo				<DL	1070	214.8	0.789	3681	3207	95	0.00029	0.084	0.097	0.011	2.952	372.4	0.0143	<DL	2.86	27.68	0.003	0.081	0.922	2.71	0.02	0.00526	0.0043	0.0003	0.49	<DL	<DL	0.475	0.0009	0.0087	0.0006	0.008	0.03244	0.05367	0.005774	0.02211	0.00373	0.000585	0.002952	0.000284
136	2016-271-1			Found dead	Tyto alba				<DL	2306	411.9	0.264	5815	5026	237	0.00016	0.112	0.009	0.044	4.691	1666.1	0.0799	<DL	29.53	79.57	0.0003	0.074	2.542	9.67	0.07	0.00019	<DL	<DL	0.966	5e-05	<DL	0.3606	0.0054	<DL	0.0099	0.007	0.00101	0.00162	0.000201	0.00068	0.0001	1e-05	7.7e-05	6e-06
137	2016-8180-1	28.3		Found dead	Strix aluco				<DL	1145	229.7	1.537	3684	3091	56	0.00046	0.102	0.118	<DL	4.737	449.8	0.0267	<DL	4.3	23.96	0.001	0.077	1.891	2.269	0.04	0.00125	0.0017	<DL	0.682	6e-05	<DL	0.4825	<DL	0.0104	0.0007	0.021	0.00537	0.00937	0.000913	0.00305	0.00043	7.6e-05	0.000336	4.3e-05
					40
[truncated: 14 more columns]
